# Supplementary material for: The polychoric dual-component wealth index as an alternative to the DHS index: Addressing the urban bias
Source: J Glob Health. 2021 Jan 30;11:04003. doi: 10.7189/jogh.11.04003 (PMC7897450; doi:10.7189/jogh.11.04003)
Supplement: Online Supplementary Document [file jogh-11-04003-s001.zip]

Archive with 3 entries (3 files):
- Table S2.docx
- Datasets.zip
- Table S1.docx
